# Supplementary material for: The Mercury Resistance Operon: From an Origin in a Geothermal Environment to an Efficient Detoxification Machine
Source: Front Microbiol. 2012 Oct 8;3:349. doi: 10.3389/fmicb.2012.00349 (PMC3466566; doi:10.3389/fmicb.2012.00349)
Supplement: Supplementary Table S1 — mer operons included in this study. [file 33236_Boyd_DataSheet1.ZIP]

Archive with 1 entries (1 files):
- TableS1.xlsx
