# Supplementary material for: The Mercury Resistance Operon: From an Origin in a Geothermal Environment to an Efficient Detoxification Machine
Source: Front Microbiol. 2012 Oct 8;3:349. doi: 10.3389/fmicb.2012.00349 (PMC3466566; doi:10.3389/fmicb.2012.00349)
Supplement: Supplementary Table S1 — mer operons included in this study. [file 33236_Boyd_DataSheet1.ZIP › TableS1.xlsx]

## Sheet: Final table
	Table S1: mer operons included in this study1
Phylum/class	Species	ArsR	MerR - convergent2	MerR - divergent2	MerR2	MerP	MerT	MerC	MerF	MerE	MerG	MerH	MerA	MerB2	MerB3	MerD	TRASH protein	Plasmid	HGT elements3
Crenarchaeota	Aeropyrum pernix K1	0	0	0	0	0	0	0	0	0	0	0	NP_147957	0	0	0	0	0	0
	Caldivirga maquilingensis IC-167	0	0	0	0	0	0	0	0	0	0	0	YP_001541318	0	0	0	0	0	0
	Metallosphaera sedula DSM 5348	0	0	0	0	0	0	0	0	0	0	0	YP_001191325	0	0	0	0	0	0
	Pyrobaculum aerophilum str. IM2	0	0	0	0	0	0	0	0	0	0	0	NP_560142	0	0	0	0	0	0
	Pyrobaculum arsenaticum DSM 13514	0	0	0	0	0	0	0	0	0	0	0	YP_001153425	0	0	0	0	0	0
	Pyrobaculum calidifontis JCM 11548	0	0	0	0	0	0	0	0	0	0	0	YP_001056345	0	0	0	0	0	0
	Sulfolobus acidocaldarius DSM 639	0	0	0	0	0	0	0	0	0	0	0	YP_256307	0	0	0	0	0	0
	Sulfolobus islandicus L.S.25	YP_002833368	0	0	0	0	0	0	0	0	0	0	YP_002833366	0	0	0	YP_002833367	0	0
	Sulfolobus islandicus M 14.25	YP_002830634	0	0	0	0	0	0	0	0	0	0	YP_002830632	0	0	0	YP_002830633	0	0
	Sulfolobus islandicus M 16.27	YP_002844563	0	0	0	0	0	0	0	0	0	0	YP_002844561	0	0	0	YP_002844562	0	0
	Sulfolobus islandicus M 16.4	YP_002915872	0	0	0	0	0	0	0	0	0	0	YP_002915870	0	0	0	YP_002915871	0	0
	Sulfolobus solfataricus 98/2	ACX90781	0	0	0	0	0	0	0	0	0	0	ACX90783	0	0	0	ACX90782	0	0
	Sulfolobus solfataricus P24	NP_344014	0	0	0	0	0	0	0	0	0	0	NP_344015	0	0	0	0	0	0
	Sulfolobus tokodaii str. 7	0	0	0	0	0	0	0	0	0	0	0	NP_376996	0	0	0	0	0	0
	Thermoproteus tenax DSM2078T	0	0	0	0	0	0	0	0	0	0	0	CAF18529	0	0	0	0	0	0
Euryarchaeota	Ferroplasma acidarmanus fer1	0	0	0	0	ZP_00610003	0	0	0	0	0	0	ZP_00610004.1	0	0	0	0	0	0
	Ferroplasma acidarmanus Fer1	0	0	0	0	0	0	0	0	0	0	0	ZP_00610602.1	0	0	0	0	0	0
	Haloarcula marismortui ATCC 43049	0	0	0	0	0	0	0	0	0	0	0	YP_134400	0	0	0	0	0	0
	Halorubrum lacusprofundi ATCC 49239	YP_002564423	0	0	0	0	0	0	0	0	0	0	YP_002564426	0	0	0	0	0	0
	Halorubrum lacusprofundi ATCC 49239[2]	YP_002564296	0	0	0	0	0	0	0	0	0	0	YP_002564297	0	0	0	0	0	0
	Picrophilus torridus DSM 9790	0	0	0	0	0	0	0	0	0	0	0	YP_023042	0	0	0	0	0	0
	Thermoplasma acidophilum DSM 1728	0	0	0	0	0	0	0	0	0	0	0	NP_394797	0	0	0	0	0	0
	Thermoplasma volcanium GSS1	0	0	0	0	0	0	0	0	0	0	0	NP_110770	0	0	0	0	0	0
	uncultured euryarchaeote ARMAN-2	0	0	0	0	0	0	0	0	0	0	0	ABI23028	0	0	0	0	0	0
Aqificae	Hydrogenivirga sp. 128-5-R1-1	0	0	0	0	ZP_02177251	ZP_02177250	0	0	0	0	0	ZP_02177252	0	0	0	0	0	0
	Hydrogenobacter thermophilus TK-6	0	0	0	0	YP_003432980	YP_003432981	0	0	0	0	0	YP_003432979	0	0	0	0	0	0
	Hydrogenobaculum sp. Y04AAS1	0	0	0	0	YP_002121875	YP_002121874	0	0	0	0	0	YP_002121876	0	0	0	0	0	0
Actinobacteria	Acidimicrobium ferrooxidans DSM 10331	0	0	YP_003110583	0	0	0	0	0	0	0	0	YP_003110584	0	0	0	0	0	0
	Acidothermus cellulolyticus 11B	0	0	0	0	0	0	0	0	0	0	0	YP_872449	0	0	0	0	0	0
	Aeromicrobium marinum DSM 15272	0	0	ZP_06046596	0	0	ZP_06046593	0	0	0	0	0	ZP_06046595	0	0	0	0	0	0
	Arthrobacter aurescens TC1	0	0	YP_950109	0	0	0	0	0	0	0	0	YP_950110	0	0	0	0	1	0
	Arthrobacter chlorophenolicus A6	0	0	YP_950109	0	0	0	0	0	0	0	0	YP_002478438	0	0	0	0	1	0
	Arthrobacter sp. FB24	0	0	YP_829313	0	0	0	0	0	0	0	0	YP_829314	0	0	0	0	1	0
	Arthrobacter sp. FB24[2]	0	0	YP_831267	0	0	0	0	0	0	0	0	YP_831268	0	0	0	0	0	0
	Arthrobacter sp. FB24[3]	0	0	YP_829215	0	0	0	0	0	0	0	0	YP_829216	0	0	0	0	0	0
	Brevibacterium mcbrellneri ATCC 49030	0	0	ZP_06805133	0	0	0	0	0	0	0	0	ZP_06805132	0	0	0	0	0	0
	Brevibacterium mcbrellneri ATCC 49030	0	0	ZP_06805950	0	0	0	0	0	0	0	0	ZP_06805951	0	0	0	0	0	0
	Cellulomonas flavigena DSM 20109	0	0	YP_003638732	0	0	0	0	0	0	0	0	YP_003638733	0	0	0	0	0	0
	Corynebacterium ammoniagenes DSM 20306	0	0	ZP_06837706	0	0	0	0	0	0	0	0	ZP_06837707	0	0	0	0	0	0
	Corynebacterium amycolatum SK46	ZP_03393671	0	0	0	0	0	0	0	0	0	0	ZP_03393711	0	0	0	0	0	0
	Corynebacterium genitalium ATCC 33030	0	0	ZP_07091410	0	0	ZP_07091412	0	0	0	0	0	ZP_05707590	0	0	0	0	0	0
	Corynebacterium glucuronolyticum ATCC 51867	0	0	ZP_03917791	0	0	0	0	0	0	0	0	ZP_03917790	0	0	0	0	0	0
	Corynebacterium glutamicum R	0	0	YP_001137028	0	0	0	0	0	0	0	0	YP_001137027	0	0	0	0	0	0
	Corynebacterium jeikeium ATCC 43734	0	0	ZP_05845599	0	0	ZP_05845601	0	0	0	0	0	ZP_05845600	0	0	0	0	0	0
	Corynebacterium jeikeium K411	0	0	YP_251232	0	0	0	0	0	0	0	0	YP_251233	0	0	0	0	0	0
	Corynebacterium lipophiloflavum DSM 44291	0	0	ZP_03979543	0	0	0	0	0	0	0	0	ZP_03979544	0	0	0	0	0	0
	Corynebacterium lipophiloflavum DSM 44291	0	0	ZP_03978204	0	0	ZP_03978206	0	0	0	0	0	ZP_03978205	0	0	0	0	0	0
	Corynebacterium pseudogenitalium ATCC 33035	0	0	ZP_03920717	0	0	0	0	0	0	0	0	ZP_03920716	0	0	0	0	0	0
	Corynebacterium striatum ATCC 6940	0	0	0	0	0	0	0	0	0	0	0	ZP_03933976	0	0	0	0	0	0
	Corynebacterium urealyticum DSM 7109	0	0	YP_001800027	0	0	0	0	0	0	0	0	YP_001800026	0	0	0	0	0	0
	Gordonia bronchialis DSM 43247	YP_003273773	0	YP_003273771	0	0	0	0	0	0	0	0	YP_003273772	0	0	0	0	0	0
	Kytococcus sedentarius DSM 20547	0	0	YP_003150288	0	0	0	0	0	0	0	0	YP_003150289	0	0	0	0	0	0
	Micrococcus luteus NCTC 2665	0	0	0	0	0	0	0	0	0	0	0	ZP_02944343	0	0	0	0	0	0
	Micrococcus luteus SK58	0	0	ZP_06501132	0	0	0	0	0	0	0	0	ZP_06501133	0	0	0	0	0	0
	Micromonospora sp. L5	YP_004083867	0	0	0	0	0	0	0	0	0	0	ZP_06397627	0	0	0	0	0	0
	Mycobacterium abscessus	0	0	YP_001700703	0	0	0	0	0	0	0	0	YP_001700704	0	0	0	0	0	0
	Mycobacterium gilvum PYR-GCK	0	0	YP_001134477	0	0	0	0	0	0	0	0	YP_001134478	0	0	0	0	0	0
	Mycobacterium marinum M	YP_001840838	0	0	0	0	YP_001840841	0	0	0	0	YP_001840838	YP_001840839	0	0	0	0	1	0
	Nocardioides sp. JS614	0	0	YP_919389	YP_9193873	0	0	0	0	0	0	0	YP_919388	0	0	0	0	1	0
	Rubrobacter xylanophilus DSM 9941	YP_644541	0	0	0	0	0	0	0	0	0	0	YP_644538	0	0	0	0	0	0
	Stackebrandtia nassauensis DSM 44728	YP_003514097	0	0	0	0	0	0	0	0	0	0	YP_003514097	0	0	0	0	0	0
	Streptomyces lividans	P30346	0	0	0	0	CAA46463	0	0	0	0	0	P30341	0	0	0	0	0	0
	Streptomyces sp. CHR28	0	0	AAF64137	0	AAF64135	AAF64136	0	0	0	0	0	AAF64138	0	0	0	0	1	0
Bacteriodetes	Chryseobacterium gleum ATCC 35910	ZP_03852534	0	0	0	0	ZP_038525335	0	0	0	0	0	ZP_03852529	0	0	0	0	0	0
	Leeuwenhoekiella blandensis MED217	ZP_01060910	0	0	0	0	ZP_01060911	0	0	0	0	0	ZP_01060916	0	0	0	0	0	0
	Rhodothermus marinus DSM 4252	YP_003290667	0	0	0	0	YP_003290666	0	0	0	0	0	YP_003290665	0	0	0	0	0	0
	Sphingobacterium spiritivorum ATCC 33300	ZP_03969454	0	0	0	0	ZP_03969453	0	0	0	0	0	ZP_03969449	0	0	0	0	0	0
	Zunongwangia profunda SM-A87	0	0	0	0	0	0	0	0	0	0	0	YP_003586525	0	0	0	0	0	0
Deinococcus/Thermus	Meiothermus silvanus DSM 9946	0	YP_003684560	0	0	0	0	0	0	0	0	0	YP_003684558	0	0	0	0	0	0
	Thermus thermophilus HB27	0	YP_004764	0	0	0	0	0	0	0	0	0	YP_004762	0	0	0	0	0	0
Chloroflexi	Thermomicrobium roseum DSM 5159	0	0	0	0	0	0	0	0	0	0	0	YP_002523662	0	0	0	0	1	0
Firmicutes	Aerococcus viridans ATCC 11563	0	ZP_06808808	0	0	0	0	0	ZP_06808807	0	0	0	ZP_06808803	0	0	0	0	0	0
	Alicyclobacillus acidocaldarius LAA1	ZP_03494866	0	0	0	0	0	0	0	0	0	0	ZP_03494867	0	0	0	0	0	0
	Alicyclobacillus vulcanalis	0	0	0	0	0	0	0	0	0	0	0	ABB00295	0	0	0	0	0	0
	Anoxybacillus flavithermus WK1	0	YP_002315776	0	0	0	0	0	0	0	0	0	YP_002315777	0	0	0	0	0	0
	Bacillus cellulosilyticus DSM 2522	YP_004096062	YP_004096064	0	0	0	0	0	0	0	0	0	ZP_06361968	0	0	0	0	0	0
	Bacillus cereus	0	CAA70225	0	0	0	CAA70226	0	0	0	0	0	CAA70224	0	0	0	0	0	1
	Bacillus cereus AH820	0	YP_002453486	0	0	YP_002453483	YP_002453484	0	0	YP_002453485	0	0	YP_002453482	0	0	0	0	0	0
	Bacillus cereus R309803	0	ZP_04292623	0	ZP_04292628		ZP_04292625	0	0	0	0	0	ZP_04292626	ZP_04292629	ZP_04292622	0	0	0	0
	Bacillus cereus RC607	0	BAB62429	0	BAB62434	BAB62432	0	0	0	BAB62430	0	0	BAB62433	0	BAB62428	0	0	0	1
	Bacillus licheniformis	0	CAA71810	0	0	CAA71811	CAA71812	0	0	0	0	0	CAC14663	0	0	0	0	0	1
	Bacillus macroides	0	CAA71034	0	0	CAA71035	CAA71036	0	0	0	0	0	CAA71038.2	0	0	0	0	0	1
	Bacillus megaterium	0	CAA71041	0	0	CAA71042	CAA71043	0	0	0	0	0	CAA71040	0	0	0	0	0	1
	Bacillus pseudofirmus OF4	0	YP_003429004	0	0	0	0	0	YP_003429003	0	0	0	YP_003429000	0	0	0	0	1	0
	Bacillus sp. KHg2	0	0	0	0	0	0	0	0	0	0	0	ACN60170	0	0	0	0	0	0
	Clostridium butyricum	0	BAA86113	0	BAA86118	BAA86116	BAA86115	0	0	BAA86114	0	0	BAA86117	BAA86119	0	0	0	0	0
	Enterococcus faecalis ATCC 4200	0	ZP_05475475	0	0	0	0	0	0	0	0	0	ZP_05475476	0	0	0	0	0	0
	Enterococcus faecalis CH188	0	ZP_05585325	0	0	0	ZP_05585328	0	0	0	0	0	ZP_05585329	0	0	0	0	0	0
	Enterococcus faecalis T2	0	ZP_05426955	0	0	0	0	0	ZP_05426954	0	0	0	ZP_05426950	0	0	0	0	0	0
	Enterococcus faecium	0	0	0	0	AAR10424	0	0	0	0	0	0	AAR10425	0	0	0	0	1	0
	Enterococcus faecium E1679	0	ZP_06698461	0	0	0	0	0	0	0	0	0	ZP_06698462	0	0	0	0	0	0
	Exiguobacterium sp.	0	CAA67818	0	0	0	0	0	0	0	0	0	CAA67822	0	0	0	0	0	1
	Gemella haemolysans ATCC 10379	0	ZP_04776473	0	0	0	0	0	0	0	0	0	ZP_04776516	0	0	0	0	0	0
	Geobacillus kaustophilus HTA426	0	YP_148948	0	0	0	0	0	0	0	0	0	YP_148949	0	0	0	0	0	0
	Geobacillus sp. C56-T3	0	YP_003672626	0	0	0	0	0	0	YP_003672627	0	0	YP_003672627	0	0	0	0	0	0
	Geobacillus sp. Y412MC52	0	YP_004133709	0	0	0	0	0	0	YP_004133711	0	0	ZP_04392365	0	0	0	0	0	0
	Geobacillus sp. Y412MC61	0	YP_003254221	0	0	0	0	0	0	YP_003254223	0	0	ZP_03556863	0	0	0	0	0	0
	Granulicatella elegans ATCC 700633	0	ZP_05851616	0	0	0	0	0	0	0	0	0	ZP_05851615	0	0	0	0	0	1
	Bacillus tusciae DSM 2912	YP_003590578	0	0	0	0	0	0	0	0	0	0	YP_003590576	0	0	0	0	0	1
	Staphylococcus aureus subsp. aureus TW20	0	0	0	0	0	CBI50744	0	0	0	0	0	CBI50745	0	0	0	0	1	0
	Staphylococcus epidermidis ATCC 12228	0	0	0	0	0	0	0	0	0	0	0	NP_763640	0	0	0	0	0	0
	Staphylococcus epidermidis BCM-HMP0060	0	ZP_04824232	0	0	0	0	0	0	0	0	0	ZP_04824233	0	0	0	0	0	0
	Streptococcus agalactiae 18RS21	0	0	0	0	0	0	0	0	0	0	0	ZP_00781063	0	0	0	0	0	0
	Streptococcus agalactiae 2603V/R	0	NP_688257	0	0	0	0	0	0	0	0	0	NP_688256	0	0	0	0	0	0
	Streptococcus agalactiae 2603V/R	0	NP_689010	0	0	0	0	0	0	0	0	0	NP_689009	0	0	0	0	0	0
	Streptococcus agalactiae 515	0	ZP_00790018	0	0	0	0	0	0	0	0	0	ZP_00790023	0	0	0	0	0	0
	Streptococcus agalactiae COH1	0	ZP_00784781	0	0	0	0	0	0	0	0	0	ZP_00784745	0	0	0	0	0	0
	Streptococcus agalactiae H36B	0	ZP_00783114	0	0	0	0	0	0	0	0	0	ZP_00783095	0	0	0	0	0	0
	Streptococcus gordonii str. Challis substr. CH1	0	0	0	0	0	0	0	0	0	0	0	YP_001449687	0	0	0	0	0	0
	Streptococcus mitis ATCC 6249	0	0	0	0	0	0	0	0	0	0	0	CAE46806	0	0	0	0	0	0
	Streptococcus mitis B6	0	YP_003446001	0	0	0	0	0	0	0	0	0	YP_003446002	0	0	0	0	0	0
	Streptococcus oralis ATCC 35037	0	0	0	0	0	0	0	0	0	0	0	CAE46804	0	0	0	0	0	0
	Veillonella sp. 3_1_44	0	ZP_06759997	0	0	0	0	0	0	0	0	0	ZP_06759998	0	0	0	0	0	0
Tenericutes	Acholeplasma laidlawii PG-8A	0	0	0	0	0	0	0	0	0	0	0	YP_001620771	0	0	0	0	0	1
Nitrospirae	Leptospirillum sp. Group II '5-way CG'	0	EDZ38496	0	0	0	0	0	0	0	0	0	EDZ38495	0	0	0	0	0	0
Alphaproteobacteria	Aurantimonas manganoxydans SI85-9A1	0	0	0	0	0	ZP_01227190	0	0	0	0	0	ZP_01227191	0	0	0	0	0	0
	Hyphomonas neptunium ATCC 15444	0	0	YP_760394	0	YP_760396	YP_760395	0	0	0	0	0	YP_760397	0	0	0	0	0	0
	Labrenzia alexandrii DFL-11	0	0	ZP_05112196	0	0	ZP_05112126	0	0	0	0	0	YP_002613748	0	0	0	0	0	0
	Maricaulis maris MCS10	0	0	YP_757556	0	0	YP_757557	0	0	0	0	0	YP_757559	0	0	0	0	0	0
	Maritimibacter alkaliphilus HTCC2654	0	0	0	0	0	0	0	0	0	0	0	ZP_01015197	0	0	0	0	0	0
	Methylobacterium extorquens AM1	0	0	0	0	YP_002963681	YP_002963680	0	0	0	0	0	YP_002963682	0	0	0	0	0	0
	Nisaea sp. BAL199	0	0	ZP_02188508	0	0	0	0	0	0	0	0	ZP_02188510	0	0	0	0	0	0
	Oceanibulbus indolifex HEL-45	0	0	ZP_02153878	0	0	ZP_02153879	0	0	0	0	0	ZP_02153882	0	0	0	0	0	0
	Oceanicola batsensis HTCC2597	0	0	ZP_00997520	0	0	ZP_00997521	0	0	0	0	0	ZP_00997524	0	0	0	0	0	0
	Oceanicola batsensis HTCC2597	0	0	0	0	0	0	0	0	0	0	0	ZP_01001238	0	0	0	0	0	0
	Oceanicola granulosus HTCC2516	0	0	0	0	0	0	0	0	0	0	0	ZP_01156286	0	0	0	0	0	0
	Ochrobactrum anthropi ATCC 49188	0	0	YP_001371693	0	YP_001371695	YP_001371694	0	0	0	0	0	YP_0013716976	0	0	0	0	0	0
	Octadecabacter antarcticus 238	0	0	ZP_05064254	0	ZP_05065300	ZP_05063680	0	ZP_05062960	0	0	0	YP_002629788	0	0	0	0	0	0
	Octadecabacter antarcticus 307	0	0	ZP_05055179	0	ZP_05054532	ZP_05054792	0	ZP_05054934	0	0	0	ZP_05054744	0	0	0	0	0	0
	Octadecabacter antarcticus 307	0	0	ZP_05053369	0	ZP_05052458	0	0	ZP_05050407	0	0	0	ZP_05052405	0	0	0	0	0	0
	Oligotropha carboxidovorans OM5	0	0	YP_002290715	0	YP_002290713	YP_002290714	0	0	0	0	0	YP_002290712	0	0	0	0	0	0
	Parvularcula bermudensis HTCC2503	0	0	YP_003855667	0	YP_003855665	YP_003855666	0	0	0	0	0	ZP_01018332	0	0	0	0	0	0
	Roseovarius sp. 217	0	0	ZP_01036714	0	0	0	0	ZP_01036715	0	0	0	ZP_01036716	0	0	0	0	0	0
	Roseovarius sp. HTCC2601	0	0	ZP_01446151	0	ZP_01446153	ZP_01446152	0	ZP_01446154	0	0	0	ZP_01446156	0	0	0	0	0	0
	Sphingopyxis alaskensis RB2256	0	0	YP_617549	0	YP_617551	YP_617550	0	0	0	0	0	YP_617552	0	0	0	0	0	0
	Sphingopyxis alaskensis RB2256	0	0	YP_617724	0	YP_617722	YP_617723	0	0	0	0	0	YP_617721	0	0	0	0	0	0
	Sulfitobacter sp. EE-36	0	0	ZP_00955857	0	ZP_00955859	ZP_00955858	0	ZP_00955860	0	0	0	ZP_00955861	0	0	0	0	0	0
	Sulfitobacter sp. NAS-14	0	0	ZP_00964364	0	ZP_00964366	ZP_00964365	0	ZP_00964367	0	0	0	ZP_00964369	0	0	0	0	0	0
	Xanthobacter autotrophicus Py2	0	0	YP_001415708	0	YP_001415706	YP_001415707	0	0	0	0	0	YP_001415705	0	0	0	0	0	0
	Xanthobacter autotrophicus Py2	0	0	YP_001417794	0	YP_001417796	YP_001417795	0	0	0	0	0	YP_001417797	0	0	0	0	0	0
Betaproteobacteria	Acidovorax delafieldii 2AN	0	0	ZP_04764136	0	ZP_04764134	ZP_04764136	ZP_04764133	0	ZP_04764130	0	0	ZP_04764132	0	0	ZP_04764131	0	0	0
	Acidovorax ebreus TPSY	0	0	YP_002553582	0	YP_002553584	YP_002553583	YP_002553585	0	YP_002553588	0	0	YP_002553586	0	0	YP_002553587	0	0	0
	Acidovorax sp. JS42	0	0	YP_985599	0	YP_985597	YP_985598	0	0	0	0	0	YP_985596	0	0		0	0	1
	Alcaligenes sp.	0	0	0	0	0	0	0	0	0	0	0	P94188	0	0		0	0	1
	Burkholderia glumae BGR1	0	0	YP_002907589	0	0	0	0	0	YP_002907588	0	0	YP_002907587	0	0		0	1	0
	Burkholderia xenovorans LB400	0	0	YP_556427	0	YP_556425	YP_556426	YP_556424	0	YP_556421	0	0	YP_556423	0	0	YP_556422	0	0	1
	Comamonas testosteroni KF-1	0	0	ZP_03543193	0	ZP_03543191	ZP_03543192	ZP_03543190	0	ZP_03543187	0	0	EED67475	0	0	ZP_03543188	0	0	1
	Cupriavidus metallidurans CH34	0	0	0	0	0	0	0	0	YP_581994	0	0	YP_581992	0	0	YP_581993	0	1	1
	Cupriavidus metallidurans CH34	0	0	YP_581980	0	YP_581982	YP_581981	0	0	YP_581985	0	0	YP_581983	0	0	YP_581984	0	1	1
	Cupriavidus necator JMP134	0	0	YP_293653	0	YP_293651	YP_293652	0	0	YP_293648	0	0	YP_293650	0	0	YP_293649	0	0	1
	Delftia acidovorans	0	0	YP_001561517	0	YP_001561515	YP_001561516	0	0	0	0	0	YP_001561514	0	0	NP_904287	0	1	1
	Delftia acidovorans B	0	0	NP_904287	0	NP_904285	NP_904286	0	NP_904284	NP_904281	0	0	NP_904283	0	0	0	0	1	1
	Delftia acidovorans SPH-1	0	0	YP_001561517	0	YP_001561515	YP_001561516	0	0		0	0	YP_001561514	0	0	0	0	0	0
	Gallionella capsiferriformans ES-2	0	0	YP_003847668	0	YP_003847670	YP_003847669	0	0	YP_003847671	0	0	ZP_04832102	0	0	0	0	0	0
	Janthinobacterium sp. Marseille	0	0	YP_001353444	0	YP_001353441	YP_001353442	YP_001353440	0	YP_001353437	0	0	YP_001353439	0	0	YP_001353438	0	0	0
	Nitrosomonas europaea ATCC 19718	0	0	NP_840917	0	NP_840915	NP_840916	NP_840914	0	0	0	0	NP_840913	0	0	NP_840912	0	0	1
	Nitrosomonas eutropha C91	0	0	YP_747520	0	YP_747522	YP_747521	YP_747523	0	YP_747526	0	0	YP_747524	0	0	YP_747525	0	0	1
	Nitrosomonas eutropha C91	0	0	YP_743752	0	YP_743750	YP_743751	YP_743749	0	YP_743746	0	0	YP_743748	0	0	YP_743747	0	0	1
	Nitrosomonas eutropha C91	0	0	YP_746289	0	YP_746287	YP_746288	0	0	YP_746283	0	0	YP_746285	0	0	YP_746284	0	1	1
	Nitrosomonas sp. AL212	0	0	ZP_05315782	0	ZP_05315780	ZP_05315781	ZP_05315779	0	0	0	0	ZP_05315778	0	0	0	0	0	0
	Polaromonas sp. JS666	0	0	YP_549056	0	YP_549054	YP_549055	YP_549053	0	YP_549050	0	0	YP_549052	0	0	YP_549051	0	0	0
	Ralstonia pickettii 12J	0	0	YP_001899353	0	YP_001899355	YP_001899354	YP_001899356	0	0	0	0	YP_001899357	0	0	YP_001899358	0	0	0
	Thiobacillus denitrificans ATCC 25259	0	0	YP_315096	0	YP_315098	YP_315097	0	0	0	0	0	YP_315099	0	0	0	0	0	0
	Thiobacillus sp.	0	0	CAA72395	0	CAA72397	CAA72396	0	0	0	0	0	CAA72398	0	0	0	0	0	0
	Thiomonas intermedia K12	0	YP_003643308	0	0	YP_003643310	YP_003643309	0	0	0	0	0	YP_003643311	0	0	0	0	0	0
Deltaproteobacteria	Geobacter bemidjiensis Bem	0	0	0	0	0	0	0	0	0	0	0	YP_002137464	0	0	0	0	0	0
	Geobacter metallireducens GS-15	0	0	0	0	0	0	0	0	0	0	0	YP_383148	0	0	0	0	0	0
	Geobacter sp. FRC-32	0	0	0	0	0	0	0	0	0	0	0	YP_002536463	0	0	0	0	0	0
	Geobacter sp. M18	0	0	0	0	0	0	0	0	0	0	0	ZP_05311461	0	0	0	0	0	0
	Geobacter sp. M21	0	0	0	0	0	0	0	0	0	0	0	ZP_03026540	0	0	0	0	0	0
	Geobacter sulfurreducens PCA	0	0	0	0	0	0	0	0	0	0	0	NP_954464	0	0	0	0	0	0
	Geobacter uraniireducens Rf4	0	0	0	0	0	0	0	0	0	0	0	YP_001229621	0	0	0	0	0	1
Gammaprteobacteria	Acidithiobacillus caldus ATCC 51756	0	ZP_05293637	0	0	0	0	0	0	0	0	0	ZP_05293636	0	0	0	0	0	0
	Acidithiobacillus ferrooxidans	0	0	CAC69248	0	CAC69250	CAC69249	0	0	0	0	0	CAC69251	0	0	CAC69252	0	0	0
	Acidithiobacillus ferrooxidans ATCC 23270	0		0	0	0	0	YP_002426862	0	0	0	0	YP_002426863	0	0	0	0	0	0
	Acidithiobacillus ferrooxidans ATCC 53993	0	0	0	0	0	0	YP_002220521	0	0	0	0	YP_002220522	0	0	YP_002220524	0	0	0
	Acinetobacter baumannii 6013113	0	0	ZP_06784116	0	0	ZP_06784115	ZP_06784113	0	ZP_06784110	0	0	ZP_06784112	0	0	ZP_06784111	0	0	0
	Acinetobacter baumannii AB0057	0	0	0	0	0	0	YP_002317681	0	0	0	0	YP_002317680	0	0		0	0	1
	Acinetobacter baumannii ATCC 19606	0	0	ZP_05829610	0	0	0	ZP_05829611	0	0	0	0	ZP_05829612	0	0		0	0	0
	Acinetobacter baumannii AYE	0	0	YP_001715344	0	0	0	YP_001715345	0	YP_001715348	0	0	YP_001715346	0	0	YP_001715347	0	0	0
	Acinetobacter calcoaceticus	0	0	AAA19678	0	AAA19680	AAA19679	AAA19681	0	0	0	0	Q52109	0	0	AAA19683	0	1	1
	Acinetobacter junii		0	0	0	0	0	0	0	0	0	0	AAU45403	0	0	0	0	0	1
	Acinetobacter junii		0	0	0	0	0	0	0	0	0	0	CAD31101	0	0	0	0	0	1
	Acinetobacter junii SH205	0	0	ZP_06067638	0	ZP_06067640	ZP_06067639	ZP_06067641	0	ZP_06067644	0	0	ZP_06067642	0	0	ZP_06067643	0	0	0
	Acinetobacter sp. ED23-35	0	0	CAC80887	0	CAC80889	CAC80888	CAC80890	0	0	0	0	CAC80891	0	0	CAC80893	0	0	1
	Acinetobacter sp. ED45-25	0	0	CAD31044	0	CAD31046	CAD31045	0	0	CAD31049	0	0	CAD31047	0	0	CAD31048	0	0	1
	Acinetobacter sp. RUH2624	0	0	ZP_05826561	0	ZP_05826563	ZP_05826562	ZP_05826564	0	ZP_05826567	0	0	ZP_05826565	0	0	ZP_05826566	0	0	0
	Aeromonas salmonicida salmonicida A449	0	0	YP_001144135	0	YP_001144137	YP_001144136	YP_001144138	0	YP_001144141	0	0	YP_001144139	0	0	YP_001144140	0	1	0
	Alteromonas macleodii 'Deep ecotype'	0	YP_002126337	0	0	YP_002126339	0	0	0	0	0	0	YP_002126340	0	0		0	0	0
	Alteromonas macleodii 'Deep ecotype'[2]	0	YP_002125717	0	0	YP_002125715	YP_002125716	YP_002125714	0	0	0	0	YP_002125713	0	0	YP_002125712	0	0	1
	Congregibacter litoralis KT 71	0	0	ZP_01101126	0	ZP_01101128	ZP_01101127	0	0	ZP_01101132	0	0	ZP_01101129	0	0	ZP_01101131	0	0	1
	Enhydrobacter aerosaccus SK60	0	0	ZP_05619834	0	ZP_05619833	0	0	0	0	0	0	ZP_05619831	0	0		0	0	0
	Enterobacter cloacae	0	0	YP_002791674	0	YP_002791672	YP_002791673	YP_002791671	0	YP_002791668	0	0	YP_002791670	0	0	YP_002791669	0	1	0
	Enterobacter cloacae	0	0	CAA70237	0	CAA70229	CAA70228	CAA70230	0	0	0	0	CAA70231	0	0	CAA70232	0	1	1
	Enterobacter cloacae subsp. cloacae ATCC 13047	0	0	YP_003614303	0	YP_003614305	YP_003614304	0	YP_003614306	YP_003614309	0	0	YP_003614307	0	0	YP_003614308	0	0	0
	Enterobacter cloacae subsp. cloacae ATCC 13047	0	0	YP_003602730	0	YP_003602728	YP_003602729	0	YP_003602727	YP_003602724	0	0	YP_003602726	0	0	YP_003602725	0	1	0
	Enterobacter cloacae subsp. cloacae ATCC 13047	0	0	YP_003602537	0	YP_003602539	YP_003602538	YP_003602540	0	YP_003602543	0	0	YP_003602541	0	0	YP_003602542	0	0	0
	Escherichia coli	0	0	YP_002894509	0	YP_002894507	YP_002894508	0	0	YP_002894503	0	0	YP_002894506	0	0	YP_002894504	0	0	0
	Escherichia coli	0	0	AAN87558	0	AAN87560	AAN87559	AAN87561	0	AAN87564	0	0	AAN87562	0	0	AAN87563	0	0	0
	Escherichia coli	0	0	0	0	0	0	0	0	0	0	0	2208418D	0	0	0	0	1	0
	Escherichia coli	0	0	0	0	YP_002527562	YP_002527563	YP_002527561	0	0	0	0	YP_002527560	0	0	YP_002527559	0	0	0
	Escherichia coli 517-2H1	0	0	YP_001096336	0	YP_001096338	YP_001096337.2	YP_001096339.2	0	YP_001096342	0	0	YP_001096340	0	0	YP_001096341	0	1	0
	Escherichia coli FVEC1412	0	0	ZP_06648555	0	ZP_06648553	ZP_06648554	ZP_06648552	0	0	0	0	ZP_06648551	0	0	ZP_06648550	0	0	0
	Gamma proteobacterium HTCC5015	0	0	0	0	0	0	0	0	0	0	0	ZP_05061464	0	0	0	0	0	1
	Haemophilus influenzae 22.4-21	0	0	0	0	0	0	0	0	0	0	0	ZP_01786915	0	0	0	0	1	0
	Halothiobacillus neapolitanus c2	0	0	YP_003263096	0	YP_003263094	YP_003263095	YP_003263093	0	YP_003263091	0	0	YP_003263092	0	0	0	0	0	0
	Idiomarina baltica OS145	0	0	ZP_01042131	0	ZP_01042133	ZP_01042132	0	0	0	0	0	ZP_01042134	0	0	0	0	0	0
	Idiomarina loihiensis L2TR	0	0	YP_156025	0	YP_156027	YP_156026	0	0	0	0	0	YP_156028	0	0	0	0	0	0
	Kangiella koreensis DSM 16069	0	YP_003146458	0	0	YP_003146456	YP_003146457	0	0	0	0	0	YP_003146455	0	0	0	0	0	0
	Klebsiella pneumoniae pneumoniae MGH 78578	0	0	0	0	0	0	YP_001338678	0	YP_001338675	0	0	YP_001338677	0	0	YP_001338676	0	1	1
	Marinobacter algicola DG893	0	0	ZP_01892133	0	ZP_01892131	ZP_01892132	0	0	0	0	0	ZP_01892130	0	0	0	0	0	0
	Marinobacter aquaeolei VT8	0	0	YP_957203	0	YP_957201	YP_957202	0	YP_957200	0	0	0	YP_957199	0	0	0	0	1	0
	Marinobacter aquaeolei VT8[2]	0	0	YP_957531	0	YP_957533	YP_957532	0	YP_957534	0	0	0	YP_957535	0	0	0	0	0	1
	Marinobacter sp. ELB17	0	0	ZP_01736527	0	ZP_01736526	0	0	ZP_01736525	0	0	0	ZP_01736524	0	0	0	0	0	0
	Marinobacter sp. ELB17[2]	0	0	ZP_01739644	0	ZP_01739642	ZP_01739643	0	ZP_01739641	0	0	0	ZP_01739640	0	0	ZP_01739638	0	0	1
	Methylococcus capsulatus str. Bath	0	0	YP_113801	0	0	0	0	0	0	0	0	YP_113802	0	0	0	0	0	0
	Methylophaga thiooxydans DMS010	0	0	ZP_05103470	0	ZP_05103495	ZP_05103540	0	0	0	0	0	EEF80769	0	0	0	0	0	0
	Morganella morganii	0	0	AAM44215	0	AAM44217	AAM44216	0	AAM44218	AAM44221	0	0	AAM44219	0	0	AAM44220	0	0	1
	Nitrosococcus halophilus Nc4	0	0	YP_003527195	0	YP_003527193	YP_003527194	0	YP_003527192	0	0	0	YP_003527191	0	0	0	0	0	0
	Nitrosococcus oceani ATCC 19707	0	0	YP_344739	0	0	0	0	YP_344738	0	0	0	YP_344737	0	0	0	0	0	1
	Pantoea agglomerans	0	0	CAA70185	0	CAA70182	CAA70186	CAA70183	0	CAA70179	0	0	P94702	0	0	CAA70178	0	1	1
	Proteus mirabilis ATCC 29906	0	0	ACA35075	0	ACA35073	ACA35074	0	0	ACA35070	0	0	ACA35072	0	0	ACA35071	0	1	0
	Pseudoalteromonas haloplanktis M1	0	AAF99441	0	0	AAF99443	AAF99442	AAF99444	0	0	0	0	AAF99445	0	0	AAF99446	0	0	0
	Pseudomonas aeruginosa	0	0	YP_001427355	0	YP_001427357	YP_001427356		0	YP_001427360	0	0	YP_001427358	0	0	YP_001427359	0	1	0
	Pseudomonas aeruginosa	0	0	ACF57628	0	ACF57630	ACF57629	0	ACF57631	0	0	0	ACF57632	0	0	0	0	1	0
	Pseudomonas aeruginosa	0	0	ACA09392	0	ACA09394	ACA09393	ACA09395	0	ACA09398	0	0	ACA09396	0	0	ACA09397	0	1	0
	Pseudomonas aeruginosa 2192	0	0	ZP_00974757	0	ZP_00974759	ZP_00974758	0	0	0	0	0	YP_002087415	0	0	0	0	0	0
	Pseudomonas aeruginosa LESB58	0	0	YP_002440282	0	YP_002440280	YP_002440281	0	0	0	0	0	YP_002440279	0	0	0	0	0	0
	Pseudomonas aeruginosa PA7	0	0	YP_001345490	0	YP_001345488	YP_001345489	YP_001345487	0	0	0	0	YP_001345486	0	0	0	0	0	1
	Pseudomonas aeruginosa PA7[2]	0	0	YP_001345497	0	YP_001345499	YP_001345498	0	0	YP_001345502	0	0	YP_001345500	0	0	YP_001345501	0	0	1
	Pseudomonas aeruginosa UCBPP-PA14	0	0	YP_789377	0	YP_789375	YP_789376	0	0	YP_789372	0	0	YP_789374	0	0	YP_789373	0	0	1
	Pseudomonas fluorescens pMER327/419	0	0	CAA51538	0	CAA51540	CAA51539	0	0	0	0	0	Q51772	0	0	CAA51543	0	1	0
	Pseudomonas fluorescens SBW25	0	YP_001202180	0	0	YP_001202178	YP_001202179	YP_001202177	0	0	0	0	YP_001202176	0	0		0	1	0
	Pseudomonas fluorescens Tn5042	0	0	CAD91351.2	0	CAI84912	CAI84911	CAI84913	0	0	0	0	CAD91352.2	0	0		0	0	1
	Pseudomonas putida	0	0	YP_003162668	0	YP_003162666	YP_003162667	YP_003162665	0	YP_003162662	0	0	YP_003162664	0	0	YP_003162663	0	0	0
	Pseudomonas putida MU10-2	0	0	CAC86902	0	CAC86904	CAC86903	0	0	0	CAC86906	0	CAC86905	0	0	CAC86908	0	0	1
	Pseudomonas putida W619	0	0	YP_001749210	0	YP_001749208	YP_001749209	0	0	YP_001749205	0	0	YP_001749207	0	0	YP_001749206	0	0	1
	Pseudomonas sp. ADP	0	0	NP_862494	0	NP_862492	NP_862491	0	NP_862493	NP_862488	0	0	NP_862490	0	0	NP_862489	0	1	0
	Pseudomonas sp. BW13	0	CAC14712	0	0	CAC14714	CAC14713	0	0	0	0	0	CAC14715	0	0		0	0	1
	Pseudomonas sp. CT14	0	0	YP_001966300	0	YP_001966302	YP_001966301	0	YP_001966303	YP_001966306	0	0	YP_001966304	0	0	YP_001966305	0	1	0
	Pseudomonas sp. CT14	0	0	YP_001966329	0	YP_001966327	YP_001966328	0	YP_001966326	YP_001966323	0	0	YP_001966325	0	0	YP_001966324	0	1	0
	Pseudomonas sp. ED23-33	0	CAC14697	0	0	CAC14699	CAC14698	0	0	CAC14706	CAC14701	0	CAC14700	CAC14704	0	CAC14703	0	0	1
	Pseudomonas sp. K-62 (pMR26)	0	BAA20334	0	0	BAA20336	BAA20335	0	0	0	BAA23166	0	BAA20337	0	0		0	1	0
	Pseudomonas sp. Tn5041	0	0	CAA67447	0	CAA67449	CAA67448	0	0	0	0	0	CAA67451	0	0	CAA67453	0	0	1
	Pseudomonas sp. Tn5046	0	0	CAC80075	0	CAC80077	CAC80076	CAC80078	0	0	0	0	CAC80079	0	0	CAC80081	0	0	1
	Pseudomonas stutzeri OX	0	AAC38217	0	0	AAC38219	AAC38218	0	0	0	0	0	AAC38220	0	0	AAC38221	0	1	0
	Salmonella enterica enterica sv Choleraesuis SC-B67	0	0	0	0	0	0	0	0	0	0	0	YP_209325	0	0	YP_209326	0	0	1
	Salmonella enterica subsp. enterica sv Choleraesuis	0	0	0	0	0	0	0	0	0	0	0	YP_001598121	0	0	YP_001598122.2	0	1	1
	Salmonella enterica subsp. enterica sv Choleraesuis L-2454	0	0	BAF92973	0	BAF92971	BAF92972	BAF92970	0	BAF92967	0	0	BAF92969	0	0	BAF92968	0	1	0
	Salmonella enterica subsp. enterica sv Kentucky	0	ACK44535	0	0	ABQ57373	ABQ57374	ABQ57372	0	ABQ57369	0	0	ABQ57371	0	0	ABQ57370	0	0	0
	Salmonella enterica subsp. enterica sv Newport str. SL254	0	0	YP_001102040	0	YP_001102038	YP_001102039		0	YP_001102034	0	0	YP_001102037	0	0	YP_001102035	0	0	1
	Salmonella enterica subsp. enterica sv Typhi str. CT18	0	0	NP_569360	0	NP_569362	NP_569361	NP_569363	0	NP_569366	0	0	NP_569364	0	0	NP_569365	0	1	1
	Salmonella enterica subsp. enterica sv Typhi str. CT18[2]	0	0	NP_569425	0	NP_569423	NP_569424	NP_569422	0	NP_569419	0	0	NP_569421	0	0	NP_569420	0	1	1
	Salmonella enterica subsp. enterica sv Virchow str. SL491	0	0	ZP_02702054	0	ZP_02702052	ZP_02702053	0	ZP_02702051	ZP_02702048	0	0	ZP_03215359	0	0	ZP_02702049	0	0	1
	Salmonella enterica sv Schwarzengrund CVM19633	0	0	0	0	0	0	0	0	0	0	0	ACF88604	0	0	ACF88593	0	1	0
	Salmonella typhimurium G8430	0	0	YP_194888	0	YP_194890	YP_194889	YP_194891	0	0	0	0	YP_194892	0	0	YP_194891	0	1	0
	Serratia marcescens	0	0	AAA98221	0	AAA98223	AAA98222		0	0	0	0	P08662.2	0	0	AAA88370	0	1	0
	Serratia marcescens	0	0	NP_941195	0	NP_941193	NP_941194	NP_941192	0	NP_941189	0	0	NP_941191	0	0	NP_941190.2	0	1	0
	Shewanella frigidimarina NCIMB 400	0	0	YP_752159	0	YP_752157	YP_752158	YP_752156	0	0	0	0	YP_752155	0	0	0	0	0	0
	Shewanella putrefaciens	0	0	0	0	CAA89055	CAA89054	CAA89056	0	0	0	0	Q54465	0	0	0	0	1	0
	Shewanella putrefaciens 200		0	0	0		0	0	0	0	0	0	ZP_01704440	0	0	0	0	0	1
	Shewanella putrefaciens CN-32	0	YP_001181706	0	0	YP_001181704	YP_001181705	0	0	0	0	0	YP_001181703	0	0	0	0	0	1
	Shewanella sp. ANA-3	0	YP_863830	0	0	YP_863828	YP_863829	YP_863824	0	0	0	0	YP_863826	0	0	YP_863824	0	0	1
	Shewanella sp. ANA-3[2]	0	0	YP_863854	0	YP_863856	YP_863855	YP_863857	0	YP_863860	0	0	YP_863858	0	0	YP_863859	0	0	1
	Shewanella sp. W3-18-1	0	YP_964574	0	0	YP_964576	YP_964575	0	0	0	0	0	YP_964577	0	0	0	0	0	1
	Shigella flexneri	0	0	NP_085422.3	0	0	0	0	0	0	0	0	NP_085424	0	0	0	0	1	0
	Shigella flexneri Tn21	0	0	AAA92260	0	0	AAA92261	AAA92262	0	0	0	0	P08332	0	0	AAA92264	0	1	1
	Stenotrophomonas maltophilia K279a	0	0	YP_001972196	0	YP_001972198	YP_001972197	0	0	0	0	0	YP_001972199	0	0	0	0	0	1
	Vibrio cholerae RC27	0	0	0	0	ZP_06035054	0	ZP_06035053	0	ZP_06035049	0	0	ZP_06035051	0	0	0	0	0	0
	Vibrio shilonii AK1	0	ZP_01867386	0	0	ZP_01867388	ZP_01867387	0	0	0	0	0	ZP_01867390	0	0	0	0	0	0
	Vibrio shilonii AK1[2]	0	ZP_01867280	0	0	ZP_01867278	ZP_01867279	0	0	0	0	0	ZP_01867276	0	0	0	0	0	0
	Vibrio shilonii AK1[3]	0	ZP_01865590	0	0	ZP_01865592	ZP_01865591	0	0	0	0	0	ZP_01865594	0	0	0	0	0	0
	Xanthomonas campestris	0	0	CAB65701	0	CAB65703	CAB65702	CAB65704	0	0	0	0	CAB65705	0	0	0	0	0	1
	Xanthomonas sp		0	0	0								S70146				0	0	0
	Yersinia pestis biovar Orientalis str. IP275	0	0	ZP_02226680	0	ZP_02226506	ZP_02226655	ZP_02226648	0	0	0	0	ZP_02226485	0	0	ZP_02226641	0	0	0
	Yersinia pestis bv Orientalis IP275	0	0	YP_001102221	0	YP_001102223	YP_001102222	YP_001102224	0	YP_001102227	0	0	YP_001102225	0	0	YP_001102226	0	1	0
Verrucomicrobia	Methylacidiphilum infernorum V4	0	0	0	0	0	0	0	0	0	0	0	YP_001939107	0	0	0	0	0	0
Miscellaneous	Plasmid pB10	0	0	NP_858038	0	NP_858036	NP_858037.2	0	0	NP_858033	0	0	NP_858035	0	0	NP_858034	0	1	0
	Plasmid pTP6	0	0	YP_447035	YP_447042	YP_447037	YP_447036	0	0	YP_447045	YP_447039	0	YP_447038	YP_447043	0	YP_447044	0	1	0
	Plasmid pSB102	0	0	NP_361068	0	NP_361070	NP_361069	NP_361072	0	NP_361076	NP_361071	0	NP_361073	0	0	NP_361075.2	0	1	0
	1Operons associated with all MerA homologs in public data bases as of Jan. 2012;Gene homologs are recorded by their accession numbers; 0 - no homolog found; 1 - Presence of genetic elements when accession numbers are not available
	2Convergent/divergent relate to the direction of merR transcription in relationship the mer operon structural gene transcription
	3Presence of transposition functions, phage or plasmid borne sequences, within 5000 nt up or down stream from merA
	4Ten shading mer operon function confirmed
	5Lavender shading: merTP gene fusion
	6Green shading: merBA gene fusion

## Sheet: drafts
Genus	Order					Order
Aurantimonas manganoxydans SI85-9A1	Rhizobiales				Acidimicrobium ferrooxidans DSM 10331	Acidimicrobiales
Hyphomonas neptunium ATCC 15444	Rhodobacterales				Acidothermus cellulolyticus 11B	Actinomycetales
Labrenzia alexandrii DFL-11	Rhodobacterales				Aeromicrobium marinum DSM 15272	Actinomycetales
Maricaulis maris MCS10	Rhodobacterales				Arthrobacter aurescens TC1	Actinomycetales
Maritimibacter alkaliphilus HTCC2654	Rhodobacterales				Arthrobacter chlorophenolicus A6	Actinomycetales
Methylobacterium extorquens AM1	Rhizobiales				Arthrobacter sp. FB24	Actinomycetales
Nisaea sp. BAL199	Rhodospirillales				Arthrobacter sp. FB24[2]	Actinomycetales
Oceanibulbus indolifex HEL-45	Rhodobacterales				Arthrobacter sp. FB24[3]	Actinomycetales
Oceanicola batsensis HTCC2597	Rhodobacterales				Brevibacterium mcbrellneri ATCC 49030	Actinomycetales
Oceanicola batsensis HTCC2597	Rhodobacterales				Brevibacterium mcbrellneri ATCC 49030	Actinomycetales
Oceanicola granulosus HTCC2516	Rhodobacterales				Cellulomonas flavigena DSM 20109	Actinomycetales
Ochrobactrum anthropi ATCC 49188	Rhizobiales				Corynebacterium ammoniagenes DSM 20306	Actinomycetales
Octadecabacter antarcticus 238	Rhodobacterales				Corynebacterium amycolatum SK46	Actinomycetales
Octadecabacter antarcticus 307	Rhodobacterales				Corynebacterium genitalium ATCC 33030	Actinomycetales
Octadecabacter antarcticus 307	Rhodobacterales				Corynebacterium glucuronolyticum ATCC 51867	Actinomycetales
Oligotropha carboxidovorans OM5	Rhizobiales				Corynebacterium glutamicum R	Actinomycetales
Parvularcula bermudensis HTCC2503	Parvularculales				Corynebacterium jeikeium ATCC 43734	Actinomycetales
Roseovarius sp. 217	Rhodobacterales				Corynebacterium jeikeium K411	Actinomycetales
Roseovarius sp. HTCC2601	Rhodobacterales				Corynebacterium lipophiloflavum DSM 44291	Actinomycetales
Sphingopyxis alaskensis RB2256	Sphingomonadales				Corynebacterium lipophiloflavum DSM 44291	Actinomycetales
Sphingopyxis alaskensis RB2256	Sphingomonadales				Corynebacterium pseudogenitalium ATCC 33035	Actinomycetales
Sulfitobacter sp. EE-36	Rhodobacterales				Corynebacterium striatum ATCC 6940	Actinomycetales
Sulfitobacter sp. NAS-14	Rhodobacterales				Corynebacterium urealyticum DSM 7109	Actinomycetales
Xanthobacter autotrophicus Py2	Rhizobiales				Gordonia bronchialis DSM 43247	Actinomycetales
Xanthobacter autotrophicus Py2	Rhizobiales				Kytococcus sedentarius DSM 20547	Actinomycetales
					Micrococcus luteus NCTC 2665	Actinomycetales
					Micrococcus luteus SK58	Actinomycetales
					Micromonospora sp. L5	Actinomycetales
					Mycobacterium abscessus	Actinomycetales
					Mycobacterium gilvum PYR-GCK	Actinomycetales
					Mycobacterium marinum M	Actinomycetales
					Nocardioides sp. JS614	Actinomycetales
					Rubrobacter xylanophilus DSM 9941
					Stackebrandtia nassauensis DSM 44728	Actinomycetales
					Streptomyces lividans	Actinomycetales
					Streptomyces sp. CHR28	Actinomycetales
